# Supplementary material for: Gut Microbiota as a Potential Predictive Biomarker in Relapsing-Remitting Multiple Sclerosis
Source: Genes (Basel). 2022 May 23;13(5):930. doi: 10.3390/genes13050930 (PMC9140870; doi:10.3390/genes13050930)
Supplement: Supplementary file 1 [file genes-13-00930-s001.zip]

Archive with 1 entries (1 files):
- genes-1725541-supplementary.pdf
